# Supplementary material for: Dynamics of Neutralizing Antibody Titers in the Months After Severe Acute Respiratory Syndrome Coronavirus 2 Infection
Source: J Infect Dis. 2020 Sep 30;223(2):197–205. doi: 10.1093/infdis/jiaa618 (PMC7543487; doi:10.1093/infdis/jiaa618)
Supplement: jiaa618_suppl_Supplementary_File_1 [file jiaa618_suppl_supplementary_file_1.zip]

Archive with 1 entries (1 files):
- jiaa618_suppl_Supplementary_File_1.gb
