# Supplementary material for: Dynamics of Neutralizing Antibody Titers in the Months After Severe Acute Respiratory Syndrome Coronavirus 2 Infection
Source: J Infect Dis. 2020 Sep 30;223(2):197–205. doi: 10.1093/infdis/jiaa618 (PMC7543487; doi:10.1093/infdis/jiaa618)
Supplement: jiaa618_suppl_Supplementary_File_1 [file jiaa618_suppl_supplementary_file_1.zip › jiaa618_suppl_Supplementary_File_1.gb]

LOCUS       HDM_SARS2_Spiked21        8314 bp    DNA        circular     29-MAY-2020
DEFINITION  .
COMMENT     I (Jesse Bloom) created this plasmid.  It is an HDM plasmid where
            inserts can be cloned into a 5' NotI site and a 3' BamHI site.  I
            created this plasmid by cutting the VSVG out of  HDM-VSVG with
            EcoRI.   CHARACTERIZATION: * Confirmed by sequencing region from nt
            1234 - 2068 (1-22-08).

            Kate cloned IDT codon optimized SARS-CoV-2 Spike into plasmid 44
            after digesting with EcoRI and HindIII. Kate inserted 'cgccacc' 5'
            to the gene start site (following the EcoRI restriction site to have
            a good 5' Kozak sequence. Insert confirmed via Sanger Sequencing in
            April 2020 by Rachel Eguia.
            Rachel then conducted further cloning to delete 21 amino acids from
            the C-terminal end of the Spike protein. Spike deletion confirmed by
            Sanger Sequencing in May 2020 by Rachel Eguia.
COMMENT     ApEinfo:methylated:1
FEATURES             Location/Qualifiers
     primer_bind     6149..6169
                     /locus_tag="primer_bind"
                     /label="primer_bind"
                     /ApEinfo_label="primer_bind"
                     /ApEinfo_fwdcolor="#75c6a9"
                     /ApEinfo_revcolor="#75c6a9"
                     /ApEinfo_graphicformat="arrow_data {{0 0.5 0 1 2 0 0 -1 0
                     -0.5} {} 0} width 5 offset 0"
     misc_feature    5078..5083
                     /locus_tag="HindIII"
                     /label="HindIII"
                     /ApEinfo_label="HindIII"
                     /ApEinfo_fwdcolor="#85dae9"
                     /ApEinfo_revcolor="#85dae9"
                     /ApEinfo_graphicformat="arrow_data {{0 0.5 0 1 2 0 0 -1 0
                     -0.5} {} 0} width 5 offset 0"
     misc_feature    5889..5926
                     /locus_tag="Correction-143"
                     /label="Correction-143"
                     /ApEinfo_label="Correction-143"
                     /ApEinfo_fwdcolor="#b1ff67"
                     /ApEinfo_revcolor="#b1ff67"
                     /ApEinfo_graphicformat="arrow_data {{0 0.5 0 1 2 0 0 -1 0
                     -0.5} {} 0} width 5 offset 0"
     primer_bind     692..715
                     /locus_tag="primer_bind(1)"
                     /label="primer_bind(1)"
                     /ApEinfo_label="primer_bind"
                     /ApEinfo_fwdcolor="#75c6a9"
                     /ApEinfo_revcolor="#75c6a9"
                     /ApEinfo_graphicformat="arrow_data {{0 0.5 0 1 2 0 0 -1 0
                     -0.5} {} 0} width 5 offset 0"
     primer_bind     5285..5313
                     /locus_tag="primer_bind(2)"
                     /label="primer_bind(2)"
                     /ApEinfo_label="primer_bind"
                     /ApEinfo_fwdcolor="#75c6a9"
                     /ApEinfo_revcolor="#75c6a9"
                     /ApEinfo_graphicformat="arrow_data {{0 0.5 0 1 2 0 0 -1 0
                     -0.5} {} 0} width 5 offset 0"
     primer_bind     complement(7129..7158)
                     /locus_tag="primer_bind(3)"
                     /label="primer_bind(3)"
                     /ApEinfo_label="primer_bind"
                     /ApEinfo_fwdcolor="#75c6a9"
                     /ApEinfo_revcolor="#75c6a9"
                     /ApEinfo_graphicformat="arrow_data {{0 0.5 0 1 2 0 0 -1 0
                     -0.5} {} 0} width 5 offset 0"
     primer_bind     751..775
                     /locus_tag="primer_bind(4)"
                     /label="primer_bind(4)"
                     /ApEinfo_label="primer_bind"
                     /ApEinfo_fwdcolor="#75c6a9"
                     /ApEinfo_revcolor="#75c6a9"
                     /ApEinfo_graphicformat="arrow_data {{0 0.5 0 1 2 0 0 -1 0
                     -0.5} {} 0} width 5 offset 0"
     promoter        9..679
                     /locus_tag="CMV"
                     /label="CMV"
                     /ApEinfo_label="CMV"
                     /ApEinfo_fwdcolor="#346ee0"
                     /ApEinfo_revcolor="#346ee0"
                     /ApEinfo_graphicformat="arrow_data {{0 0.5 0 1 2 0 0 -1 0
                     -0.5} {} 0} width 5 offset 0"
     misc_feature    779..1254
                     /locus_tag="B-globin_intron"
                     /label="B-globin_intron"
                     /ApEinfo_label="B-globin_intron"
                     /ApEinfo_fwdcolor="#b1ff67"
                     /ApEinfo_revcolor="#b1ff67"
                     /ApEinfo_graphicformat="arrow_data {{0 0.5 0 1 2 0 0 -1 0
                     -0.5} {} 0} width 5 offset 0"
     primer_bind     7349..7376
                     /locus_tag="primer_bind(5)"
                     /label="primer_bind(5)"
                     /ApEinfo_label="primer_bind"
                     /ApEinfo_fwdcolor="#75c6a9"
                     /ApEinfo_revcolor="#75c6a9"
                     /ApEinfo_graphicformat="arrow_data {{0 0.5 0 1 2 0 0 -1 0
                     -0.5} {} 0} width 5 offset 0"
     primer_bind     complement(952..981)
                     /locus_tag="primer_bind(6)"
                     /label="primer_bind(6)"
                     /ApEinfo_label="primer_bind"
                     /ApEinfo_fwdcolor="#75c6a9"
                     /ApEinfo_revcolor="#75c6a9"
                     /ApEinfo_graphicformat="arrow_data {{0 0.5 0 1 2 0 0 -1 0
                     -0.5} {} 0} width 5 offset 0"
     primer_bind     complement(5162..5179)
                     /locus_tag="primer_bind(7)"
                     /label="primer_bind(7)"
                     /ApEinfo_label="primer_bind"
                     /ApEinfo_fwdcolor="#75c6a9"
                     /ApEinfo_revcolor="#75c6a9"
                     /ApEinfo_graphicformat="arrow_data {{0 0.5 0 1 2 0 0 -1 0
                     -0.5} {} 0} width 5 offset 0"
     primer_bind     7049..7077
                     /locus_tag="primer_bind(8)"
                     /label="primer_bind(8)"
                     /ApEinfo_label="primer_bind"
                     /ApEinfo_fwdcolor="#75c6a9"
                     /ApEinfo_revcolor="#75c6a9"
                     /ApEinfo_graphicformat="arrow_data {{0 0.5 0 1 2 0 0 -1 0
                     -0.5} {} 0} width 5 offset 0"
     misc_feature    1303..1308
                     /locus_tag="EcoRI"
                     /label="EcoRI"
                     /ApEinfo_label="EcoRI"
                     /ApEinfo_fwdcolor="#85dae9"
                     /ApEinfo_revcolor="#85dae9"
                     /ApEinfo_graphicformat="arrow_data {{0 0.5 0 1 2 0 0 -1 0
                     -0.5} {} 0} width 5 offset 0"
     polyA_site      5303..5327
                     /locus_tag="polyA_site"
                     /label="polyA_site"
                     /ApEinfo_label="polyA_site"
                     /ApEinfo_fwdcolor="#85dae9"
                     /ApEinfo_revcolor="#85dae9"
                     /ApEinfo_graphicformat="arrow_data {{0 0.5 0 1 2 0 0 -1 0
                     -0.5} {} 0} width 5 offset 0"
     misc_feature    5116..5875
                     /locus_tag="beta_globin_pA"
                     /label="beta_globin_pA"
                     /ApEinfo_label="beta_globin_pA"
                     /ApEinfo_fwdcolor="#b1ff67"
                     /ApEinfo_revcolor="#b1ff67"
                     /ApEinfo_graphicformat="arrow_data {{0 0.5 0 1 2 0 0 -1 0
                     -0.5} {} 0} width 5 offset 0"
     primer_bind     complement(6837..6858)
                     /locus_tag="primer_bind(9)"
                     /label="primer_bind(9)"
                     /ApEinfo_label="primer_bind"
                     /ApEinfo_fwdcolor="#75c6a9"
                     /ApEinfo_revcolor="#75c6a9"
                     /ApEinfo_graphicformat="arrow_data {{0 0.5 0 1 2 0 0 -1 0
                     -0.5} {} 0} width 5 offset 0"
     misc_feature    8202..8314
                     /locus_tag="SV40_ori"
                     /label="SV40_ori"
                     /ApEinfo_label="SV40_ori"
                     /ApEinfo_fwdcolor="#b1ff67"
                     /ApEinfo_revcolor="#b1ff67"
                     /ApEinfo_graphicformat="arrow_data {{0 0.5 0 1 2 0 0 -1 0
                     -0.5} {} 0} width 5 offset 0"
     misc_feature    8002..8029
                     /locus_tag="Correction-134"
                     /label="Correction-134"
                     /ApEinfo_label="Correction-134"
                     /ApEinfo_fwdcolor="#b1ff67"
                     /ApEinfo_revcolor="#b1ff67"
                     /ApEinfo_graphicformat="arrow_data {{0 0.5 0 1 2 0 0 -1 0
                     -0.5} {} 0} width 5 offset 0"
     misc_feature    1309..1315
                     /locus_tag="kozak"
                     /label="kozak"
                     /ApEinfo_label="kozak"
                     /ApEinfo_fwdcolor="#ff9ccd"
                     /ApEinfo_revcolor="#ff9ccd"
                     /ApEinfo_graphicformat="arrow_data {{0 0.5 0 1 2 0 0 -1 0
                     -0.5} {} 0} width 5 offset 0"
     primer_bind     complement(6538..6558)
                     /locus_tag="primer_bind(10)"
                     /label="primer_bind(10)"
                     /ApEinfo_label="primer_bind"
                     /ApEinfo_fwdcolor="#75c6a9"
                     /ApEinfo_revcolor="#75c6a9"
                     /ApEinfo_graphicformat="arrow_data {{0 0.5 0 1 2 0 0 -1 0
                     -0.5} {} 0} width 5 offset 0"
     misc_feature    628..679
                     /locus_tag="CMV_TATA"
                     /label="CMV_TATA"
                     /ApEinfo_label="CMV_TATA"
                     /ApEinfo_fwdcolor="#b1ff67"
                     /ApEinfo_revcolor="#b1ff67"
                     /ApEinfo_graphicformat="arrow_data {{0 0.5 0 1 2 0 0 -1 0
                     -0.5} {} 0} width 5 offset 0"
     primer_bind     8155..8180
                     /locus_tag="primer_bind(11)"
                     /label="primer_bind(11)"
                     /ApEinfo_label="primer_bind"
                     /ApEinfo_fwdcolor="#75c6a9"
                     /ApEinfo_revcolor="#75c6a9"
                     /ApEinfo_graphicformat="arrow_data {{0 0.5 0 1 2 0 0 -1 0
                     -0.5} {} 0} width 5 offset 0"
     primer_bind     complement(5665..5695)
                     /locus_tag="primer_bind(12)"
                     /label="primer_bind(12)"
                     /ApEinfo_label="primer_bind"
                     /ApEinfo_fwdcolor="#75c6a9"
                     /ApEinfo_revcolor="#75c6a9"
                     /ApEinfo_graphicformat="arrow_data {{0 0.5 0 1 2 0 0 -1 0
                     -0.5} {} 0} width 5 offset 0"
     primer_bind     561..593
                     /locus_tag="primer_bind(13)"
                     /label="primer_bind(13)"
                     /ApEinfo_label="primer_bind"
                     /ApEinfo_fwdcolor="#75c6a9"
                     /ApEinfo_revcolor="#75c6a9"
                     /ApEinfo_graphicformat="arrow_data {{0 0.5 0 1 2 0 0 -1 0
                     -0.5} {} 0} width 5 offset 0"
     primer_bind     complement(8227..8253)
                     /locus_tag="primer_bind(14)"
                     /label="primer_bind(14)"
                     /ApEinfo_label="primer_bind"
                     /ApEinfo_fwdcolor="#75c6a9"
                     /ApEinfo_revcolor="#75c6a9"
                     /ApEinfo_graphicformat="arrow_data {{0 0.5 0 1 2 0 0 -1 0
                     -0.5} {} 0} width 5 offset 0"
     primer_bind     1209..1243
                     /locus_tag="primer_bind(15)"
                     /label="primer_bind(15)"
                     /ApEinfo_label="primer_bind"
                     /ApEinfo_fwdcolor="#75c6a9"
                     /ApEinfo_revcolor="#75c6a9"
                     /ApEinfo_graphicformat="arrow_data {{0 0.5 0 1 2 0 0 -1 0
                     -0.5} {} 0} width 5 offset 0"
     primer_bind     617..638
                     /locus_tag="primer_bind(16)"
                     /label="primer_bind(16)"
                     /ApEinfo_label="primer_bind"
                     /ApEinfo_fwdcolor="#75c6a9"
                     /ApEinfo_revcolor="#75c6a9"
                     /ApEinfo_graphicformat="arrow_data {{0 0.5 0 1 2 0 0 -1 0
                     -0.5} {} 0} width 5 offset 0"
     primer_bind     complement(1135..1160)
                     /locus_tag="primer_bind(17)"
                     /label="primer_bind(17)"
                     /ApEinfo_label="primer_bind"
                     /ApEinfo_fwdcolor="#75c6a9"
                     /ApEinfo_revcolor="#75c6a9"
                     /ApEinfo_graphicformat="arrow_data {{0 0.5 0 1 2 0 0 -1 0
                     -0.5} {} 0} width 5 offset 0"
     primer_bind     6749..6773
                     /locus_tag="primer_bind(18)"
                     /label="primer_bind(18)"
                     /ApEinfo_label="primer_bind"
                     /ApEinfo_fwdcolor="#75c6a9"
                     /ApEinfo_revcolor="#75c6a9"
                     /ApEinfo_graphicformat="arrow_data {{0 0.5 0 1 2 0 0 -1 0
                     -0.5} {} 0} width 5 offset 0"
     CDS             6115..6972
                     /locus_tag="bla"
                     /label="bla"
                     /ApEinfo_label="bla"
                     /ApEinfo_fwdcolor="#ffef86"
                     /ApEinfo_revcolor="#ffef86"
                     /ApEinfo_graphicformat="arrow_data {{0 0.5 0 1 2 0 0 -1 0
                     -0.5} {} 0} width 5 offset 0"
     primer_bind     612..652
                     /locus_tag="primer_bind(19)"
                     /label="primer_bind(19)"
                     /ApEinfo_label="primer_bind"
                     /ApEinfo_fwdcolor="#75c6a9"
                     /ApEinfo_revcolor="#75c6a9"
                     /ApEinfo_graphicformat="arrow_data {{0 0.5 0 1 2 0 0 -1 0
                     -0.5} {} 0} width 5 offset 0"
     primer_bind     complement(5370..5394)
                     /locus_tag="primer_bind(20)"
                     /label="primer_bind(20)"
                     /ApEinfo_label="primer_bind"
                     /ApEinfo_fwdcolor="#75c6a9"
                     /ApEinfo_revcolor="#75c6a9"
                     /ApEinfo_graphicformat="arrow_data {{0 0.5 0 1 2 0 0 -1 0
                     -0.5} {} 0} width 5 offset 0"
     primer_bind     complement(833..860)
                     /locus_tag="primer_bind(21)"
                     /label="primer_bind(21)"
                     /ApEinfo_label="primer_bind"
                     /ApEinfo_fwdcolor="#75c6a9"
                     /ApEinfo_revcolor="#75c6a9"
                     /ApEinfo_graphicformat="arrow_data {{0 0.5 0 1 2 0 0 -1 0
                     -0.5} {} 0} width 5 offset 0"
     primer_bind     complement(7440..7458)
                     /locus_tag="primer_bind(22)"
                     /label="primer_bind(22)"
                     /ApEinfo_label="primer_bind"
                     /ApEinfo_fwdcolor="#75c6a9"
                     /ApEinfo_revcolor="#75c6a9"
                     /ApEinfo_graphicformat="arrow_data {{0 0.5 0 1 2 0 0 -1 0
                     -0.5} {} 0} width 5 offset 0"
     misc_feature    7271..7314
                     /locus_tag="High_copy"
                     /label="High_copy"
                     /ApEinfo_label="High_copy"
                     /ApEinfo_fwdcolor="#b1ff67"
                     /ApEinfo_revcolor="#b1ff67"
                     /ApEinfo_graphicformat="arrow_data {{0 0.5 0 1 2 0 0 -1 0
                     -0.5} {} 0} width 5 offset 0"
     primer_bind     complement(236..260)
                     /locus_tag="primer_bind(23)"
                     /label="primer_bind(23)"
                     /ApEinfo_label="primer_bind"
                     /ApEinfo_fwdcolor="#75c6a9"
                     /ApEinfo_revcolor="#75c6a9"
                     /ApEinfo_graphicformat="arrow_data {{0 0.5 0 1 2 0 0 -1 0
                     -0.5} {} 0} width 5 offset 0"
     primer_bind     1226..1253
                     /locus_tag="primer_bind(24)"
                     /label="primer_bind(24)"
                     /ApEinfo_label="primer_bind"
                     /ApEinfo_fwdcolor="#75c6a9"
                     /ApEinfo_revcolor="#75c6a9"
                     /ApEinfo_graphicformat="arrow_data {{0 0.5 0 1 2 0 0 -1 0
                     -0.5} {} 0} width 5 offset 0"
     primer_bind     151..178
                     /locus_tag="primer_bind(25)"
                     /label="primer_bind(25)"
                     /ApEinfo_label="primer_bind"
                     /ApEinfo_fwdcolor="#75c6a9"
                     /ApEinfo_revcolor="#75c6a9"
                     /ApEinfo_graphicformat="arrow_data {{0 0.5 0 1 2 0 0 -1 0
                     -0.5} {} 0} width 5 offset 0"
     primer_bind     6449..6476
                     /locus_tag="primer_bind(26)"
                     /label="primer_bind(26)"
                     /ApEinfo_label="primer_bind"
                     /ApEinfo_fwdcolor="#75c6a9"
                     /ApEinfo_revcolor="#75c6a9"
                     /ApEinfo_graphicformat="arrow_data {{0 0.5 0 1 2 0 0 -1 0
                     -0.5} {} 0} width 5 offset 0"
     primer_bind     complement(536..560)
                     /locus_tag="primer_bind(27)"
                     /label="primer_bind(27)"
                     /ApEinfo_label="primer_bind"
                     /ApEinfo_fwdcolor="#75c6a9"
                     /ApEinfo_revcolor="#75c6a9"
                     /ApEinfo_graphicformat="arrow_data {{0 0.5 0 1 2 0 0 -1 0
                     -0.5} {} 0} width 5 offset 0"
     primer_bind     1051..1082
                     /locus_tag="primer_bind(28)"
                     /label="primer_bind(28)"
                     /ApEinfo_label="primer_bind"
                     /ApEinfo_fwdcolor="#75c6a9"
                     /ApEinfo_revcolor="#75c6a9"
                     /ApEinfo_graphicformat="arrow_data {{0 0.5 0 1 2 0 0 -1 0
                     -0.5} {} 0} width 5 offset 0"
     misc_feature    680..750
                     /locus_tag="CMV_5xxUTR"
                     /label="CMV_5xxUTR"
                     /ApEinfo_label="CMV_5xxUTR"
                     /ApEinfo_fwdcolor="#b1ff67"
                     /ApEinfo_revcolor="#b1ff67"
                     /ApEinfo_graphicformat="arrow_data {{0 0.5 0 1 2 0 0 -1 0
                     -0.5} {} 0} width 5 offset 0"
     misc_feature    1316..5077
                     /locus_tag="nCoV_IDT_opt_spike"
                     /label="nCoV_IDT_opt_spike"
                     /ApEinfo_label="nCoV_IDT_opt_spike"
                     /ApEinfo_fwdcolor="#d59687"
                     /ApEinfo_revcolor="#d59687"
                     /ApEinfo_graphicformat="arrow_data {{0 0.5 0 1 2 0 0 -1 0
                     -0.5} {} 0} width 5 offset 0"
     primer_bind     complement(5928..5958)
                     /locus_tag="primer_bind(29)"
                     /label="primer_bind(29)"
                     /ApEinfo_label="primer_bind"
                     /ApEinfo_fwdcolor="#75c6a9"
                     /ApEinfo_revcolor="#75c6a9"
                     /ApEinfo_graphicformat="arrow_data {{0 0.5 0 1 2 0 0 -1 0
                     -0.5} {} 0} width 5 offset 0"
     promoter        96..679
                     /locus_tag="CMV(1)"
                     /label="CMV(1)"
                     /ApEinfo_label="CMV"
                     /ApEinfo_fwdcolor="#346ee0"
                     /ApEinfo_revcolor="#346ee0"
                     /ApEinfo_graphicformat="arrow_data {{0 0.5 0 1 2 0 0 -1 0
                     -0.5} {} 0} width 5 offset 0"
     primer_bind     1224..1244
                     /locus_tag="primer_bind(30)"
                     /label="primer_bind(30)"
                     /ApEinfo_label="primer_bind"
                     /ApEinfo_fwdcolor="#75c6a9"
                     /ApEinfo_revcolor="#75c6a9"
                     /ApEinfo_graphicformat="arrow_data {{0 0.5 0 1 2 0 0 -1 0
                     -0.5} {} 0} width 5 offset 0"
     primer_bind     complement(6235..6258)
                     /locus_tag="primer_bind(31)"
                     /label="primer_bind(31)"
                     /ApEinfo_label="primer_bind"
                     /ApEinfo_fwdcolor="#75c6a9"
                     /ApEinfo_revcolor="#75c6a9"
                     /ApEinfo_graphicformat="arrow_data {{0 0.5 0 1 2 0 0 -1 0
                     -0.5} {} 0} width 5 offset 0"
     misc_feature    5851..5875
                     /locus_tag="End_of_globin"
                     /label="End_of_globin"
                     /ApEinfo_label="End_of_globin"
                     /ApEinfo_fwdcolor="#b1ff67"
                     /ApEinfo_revcolor="#b1ff67"
                     /ApEinfo_graphicformat="arrow_data {{0 0.5 0 1 2 0 0 -1 0
                     -0.5} {} 0} width 5 offset 0"
     primer_bind     5586..5619
                     /locus_tag="primer_bind(32)"
                     /label="primer_bind(32)"
                     /ApEinfo_label="primer_bind"
                     /ApEinfo_fwdcolor="#75c6a9"
                     /ApEinfo_revcolor="#75c6a9"
                     /ApEinfo_graphicformat="arrow_data {{0 0.5 0 1 2 0 0 -1 0
                     -0.5} {} 0} width 5 offset 0"
     misc_feature    7735..7760
                     /locus_tag="Correction-133"
                     /label="Correction-133"
                     /ApEinfo_label="Correction-133"
                     /ApEinfo_fwdcolor="#b1ff67"
                     /ApEinfo_revcolor="#b1ff67"
                     /ApEinfo_graphicformat="arrow_data {{0 0.5 0 1 2 0 0 -1 0
                     -0.5} {} 0} width 5 offset 0"
     primer_bind     complement(662..703)
                     /locus_tag="primer_bind(33)"
                     /label="primer_bind(33)"
                     /ApEinfo_label="primer_bind"
                     /ApEinfo_fwdcolor="#75c6a9"
                     /ApEinfo_revcolor="#75c6a9"
                     /ApEinfo_graphicformat="arrow_data {{0 0.5 0 1 2 0 0 -1 0
                     -0.5} {} 0} width 5 offset 0"
     primer_bind     7649..7674
                     /locus_tag="primer_bind(34)"
                     /label="primer_bind(34)"
                     /ApEinfo_label="primer_bind"
                     /ApEinfo_fwdcolor="#75c6a9"
                     /ApEinfo_revcolor="#75c6a9"
                     /ApEinfo_graphicformat="arrow_data {{0 0.5 0 1 2 0 0 -1 0
                     -0.5} {} 0} width 5 offset 0"
ORIGIN
        1 agcttggccc attgcatacg ttgtatccat atcataatat gtacatttat attggctcat
       61 gtccaacatt accgccatgt tgacattgat tattgactag ttattaatag taatcaatta
      121 cggggtcatt agttcatagc ccatatatgg agttccgcgt tacataactt acggtaaatg
      181 gcccgcctgg ctgaccgccc aacgaccccc gcccattgac gtcaataatg acgtatgttc
      241 ccatagtaac gccaataggg actttccatt gacgtcaatg ggtggagtat ttacggtaaa
      301 ctgcccactt ggcagtacat caagtgtatc atatgccaag tacgccccct attgacgtca
      361 atgacggtaa atggcccgcc tggcattatg cccagtacat gaccttatgg gactttccta
      421 cttggcagta catctacgta ttagtcatcg ctattaccat ggtgatgcgg ttttggcagt
      481 acatcaatgg gcgtggatag cggtttgact cacggggatt tccaagtctc caccccattg
      541 acgtcaatgg gagtttgttt tggcaccaaa atcaacggga ctttccaaaa tgtcgtaaca
      601 actccgcccc attgacgcaa atgggcggta ggcgtgtacg gtgggaggtc tatataagca
      661 gagctcgttt agtgaaccgt cagatcgcct ggagacgcca tccacgctgt tttgacctcc
      721 atagaagaca ccgggaccga tccagcctcc cctcgaagct gatcctgaga acttcagggt
      781 gagtctatgg gacccttgat gttttctttc cccttctttt ctatggttaa gttcatgtca
      841 taggaagggg agaagtaaca gggtacacat attgaccaaa tcagggtaat tttgcatttg
      901 taattttaaa aaatgctttc ttcttttaat atactttttt gtttatctta tttctaatac
      961 tttccctaat ctctttcttt cagggcaata atgatacaat gtatcatgcc tctttgcacc
     1021 attctaaaga ataacagtga taatttctgg gttaaggcaa tagcaatatt tctgcatata
     1081 aatatttctg catataaatt gtaactgatg taagaggttt catattgcta atagcagcta
     1141 caatccagct accattctgc ttttatttta tggttgggat aaggctggat tattctgagt
     1201 ccaagctagg cccttttgct aatcatgttc atacctctta tcttcctccc acagctcctg
     1261 ggcaacgtgc tggtctgtgt gctggcccat cactttggca aagaattccg ccaccATGTT
     1321 CGTGTTCCTG GTACTCCTTC CTTTGGTGTC TTCCCAGTGT GTAAATCTTA CCACTCGGAC
     1381 CCAGCTTCCA CCCGCCTACA CCAACAGTTT CACACGCGGC GTCTACTATC CTGACAAGGT
     1441 GTTTAGGAGT TCAGTCTTGC ACTCAACTCA AGACTTGTTC CTCCCTTTCT TTAGCAATGT
     1501 GACGTGGTTT CATGCCATTC ATGTCTCCGG CACAAACGGA ACGAAGCGCT TTGATAATCC
     1561 TGTGCTCCCG TTCAACGATG GAGTGTACTT CGCGTCCACA GAGAAGAGCA ATATCATTCG
     1621 AGGTTGGATC TTCGGAACGA CACTCGACTC AAAGACGCAG TCCCTTCTCA TCGTCAATAA
     1681 TGCCACGAAC GTGGTCATCA AAGTGTGCGA GTTTCAATTC TGTAATGATC CCTTCCTGGG
     1741 CGTCTATTAT CACAAGAACA ACAAATCCTG GATGGAGTCC GAATTTAGAG TCTACTCCAG
     1801 CGCCAACAAC TGCACTTTCG AATACGTATC ACAGCCATTC TTGATGGACC TTGAAGGAAA
     1861 GCAGGGTAAT TTCAAGAACT TGAGGGAGTT CGTATTCAAG AATATCGACG GGTACTTTAA
     1921 GATTTATAGC AAACACACAC CCATTAATTT GGTGCGGGAT CTTCCTCAGG GATTTAGTGC
     1981 TCTTGAGCCT CTCGTTGACC TCCCTATTGG CATTAACATC ACCCGCTTTC AAACCCTGTT
     2041 GGCCCTGCAT CGGTCCTACC TGACACCGGG CGACTCAAGT TCCGGATGGA CCGCAGGTGC
     2101 CGCCGCATAC TATGTGGGCT ACCTTCAGCC AAGAACATTT CTGCTGAAAT ATAATGAGAA
     2161 CGGGACCATT ACAGATGCGG TGGATTGTGC ACTCGACCCT CTGTCTGAGA CGAAATGCAC
     2221 CCTTAAGAGC TTCACGGTGG AGAAAGGCAT TTATCAGACT TCTAACTTCA GAGTTCAACC
     2281 CACCGAGTCC ATTGTGCGAT TCCCAAATAT TACGAATTTG TGCCCATTTG GTGAGGTCTT
     2341 CAATGCTACT CGATTCGCCT CAGTTTATGC ATGGAACCGA AAGAGAATTT CCAATTGTGT
     2401 GGCGGACTAC TCAGTATTGT ATAATAGTGC AAGCTTTAGC ACATTCAAAT GTTACGGCGT
     2461 GTCTCCAACG AAGCTGAACG ATCTCTGTTT CACAAACGTT TATGCGGATT CCTTCGTGAT
     2521 TCGCGGCGAT GAGGTCCGAC AGATTGCGCC TGGGCAAACG GGTAAGATCG CTGATTACAA
     2581 CTATAAGTTG CCGGACGATT TCACAGGATG TGTCATAGCT TGGAATAGCA ATAATTTGGA
     2641 CAGTAAGGTT GGCGGAAACT ACAATTATTT GTACAGGTTG TTTCGCAAGT CAAATTTGAA
     2701 ACCATTTGAG AGAGATATAT CTACGGAGAT ATATCAAGCC GGCTCTACAC CATGTAATGG
     2761 TGTGGAGGGC TTTAACTGCT ACTTTCCACT CCAGTCATAT GGTTTCCAAC CTACAAATGG
     2821 AGTAGGGTAT CAACCGTACA GAGTTGTGGT CTTGAGTTTC GAATTGCTCC ACGCTCCAGC
     2881 AACGGTATGC GGTCCTAAGA AATCCACAAA TCTTGTGAAG AACAAGTGCG TAAATTTCAA
     2941 CTTCAATGGG CTGACTGGAA CAGGCGTGCT GACTGAGAGT AACAAGAAGT TCTTGCCTTT
     3001 CCAACAATTC GGGCGGGACA TAGCTGATAC CACTGACGCC GTCCGCGACC CTCAGACCCT
     3061 GGAGATTCTG GACATAACTC CTTGTTCTTT CGGTGGCGTC AGTGTTATCA CTCCCGGGAC
     3121 CAACACCTCC AACCAAGTCG CGGTCCTCTA TCAAGACGTC AACTGTACGG AAGTACCGGT
     3181 AGCCATCCAT GCGGACCAAC TTACACCGAC TTGGAGGGTT TACTCTACAG GAAGCAATGT
     3241 CTTTCAAACA CGAGCCGGGT GTCTGATCGG AGCAGAACAC GTTAACAACA GCTACGAATG
     3301 TGACATACCA ATAGGCGCAG GGATTTGTGC TTCATATCAG ACACAGACCA ATAGCCCGCG
     3361 GAGAGCGAGA AGCGTAGCAA GCCAAAGCAT CATCGCGTAC ACGATGAGCC TCGGAGCAGA
     3421 GAACAGCGTC GCGTATAGCA ATAATTCAAT AGCTATCCCA ACAAATTTCA CTATTTCGGT
     3481 CACCACTGAG ATTCTGCCGG TCTCCATGAC CAAGACATCC GTCGATTGTA CTATGTACAT
     3541 ATGCGGCGAC AGCACGGAGT GCAGTAACTT GCTCCTTCAG TACGGTTCCT TCTGTACGCA
     3601 GCTTAACCGG GCACTGACGG GTATCGCGGT AGAACAGGAC AAGAACACAC AGGAGGTCTT
     3661 CGCGCAGGTC AAACAAATCT ACAAGACACC ACCCATAAAG GACTTCGGCG GGTTCAATTT
     3721 CAGCCAAATC CTGCCGGACC CTTCCAAACC TAGTAAGAGG TCATTCATTG AGGATCTTCT
     3781 GTTTAACAAA GTTACGCTTG CGGACGCGGG ATTCATTAAG CAGTATGGTG ACTGCCTTGG
     3841 AGATATTGCC GCCAGGGATT TGATATGTGC ACAGAAATTT AACGGCCTCA CCGTTCTGCC
     3901 GCCTCTGCTC ACCGATGAGA TGATAGCGCA GTACACGAGC GCACTCCTGG CAGGTACAAT
     3961 TACAAGCGGA TGGACATTCG GTGCAGGAGC AGCGTTGCAG ATACCCTTTG CTATGCAGAT
     4021 GGCTTATCGA TTTAACGGGA TTGGCGTCAC GCAGAACGTC CTTTATGAGA ATCAGAAATT
     4081 GATTGCAAAT CAGTTCAATA GTGCTATCGG TAAGATTCAG GACAGCTTGA GCAGTACCGC
     4141 GTCTGCACTG GGAAAGTTGC AGGACGTGGT GAATCAGAAT GCACAAGCAC TGAATACCTT
     4201 GGTTAAGCAA TTGAGTAGCA ATTTCGGCGC CATATCAAGT GTACTGAATG ATATCCTGTC
     4261 ACGGTTGGAC AAGGTAGAAG CCGAAGTTCA GATTGACCGC TTGATCACCG GGCGCCTCCA
     4321 AAGTCTGCAG ACCTACGTCA CACAACAATT GATCAGAGCA GCAGAGATAA GAGCATCTGC
     4381 TAACCTGGCT GCCACTAAGA TGTCTGAATG TGTGCTTGGG CAGTCAAAGA GGGTAGATTT
     4441 CTGCGGAAAG GGCTACCACC TTATGTCTTT CCCTCAGAGC GCTCCGCATG GTGTGGTCTT
     4501 TCTCCATGTG ACTTATGTGC CTGCTCAAGA GAAGAACTTT ACGACGGCGC CCGCTATATG
     4561 CCATGATGGT AAGGCGCACT TTCCAAGGGA GGGAGTGTTC GTGTCCAACG GCACTCACTG
     4621 GTTTGTCACC CAACGAAATT TCTACGAGCC TCAAATTATT ACCACCGACA ATACCTTTGT
     4681 TAGCGGTAAC TGTGACGTCG TAATTGGGAT TGTTAATAAT ACAGTCTACG ATCCTCTGCA
     4741 GCCGGAACTG GACTCCTTTA AAGAGGAGCT GGACAAATAT TTCAAGAACC ACACATCTCC
     4801 TGACGTAGAT CTTGGAGACA TAAGCGGTAT AAATGCAAGT GTTGTTAACA TTCAGAAAGA
     4861 AATAGATAGG TTGAACGAAG TTGCGAAGAA CCTTAACGAG TCACTGATAG ACCTCCAAGA
     4921 GCTTGGGAAG TACGAGCAAT ATATCAAGTG GCCTTGGTAT ATTTGGCTCG GGTTCATAGC
     4981 AGGACTTATC GCTATAGTCA TGGTGACTAT AATGCTGTGC TGCATGACAA GCTGCTGCAG
     5041 CTGTCTCAAA GGCTGTTGCT CTTGCGGCTC TTAATGAaag cttatcgata ccgtcgacct
     5101 cgagggccca gatctaattc accccaccag tgcaggctgc ctatcagaaa gtggtggctg
     5161 gtgtggctaa tgccctggcc cacaagtatc actaagctcg ctttcttgct gtccaatttc
     5221 tattaaaggt tcctttgttc cctaagtcca actactaaac tgggggatat tatgaagggc
     5281 cttgagcatc tggattctgc ctaataaaaa acatttattt tcattgcaat gatgtattta
     5341 aattatttct gaatatttta ctaaaaaggg aatgtgggag gtcagtgcat ttaaaacata
     5401 aagaaatgaa gagctagttc aaaccttggg aaaatacact atatcttaaa ctccatgaaa
     5461 gaaggtgagg ctgcaaacag ctaatgcaca ttggcaacag cccctgatgc ctatgcctta
     5521 ttcatccctc agaaaaggat tcaagtagag gcttgatttg gaggttaaag ttttgctatg
     5581 ctgtatttta cattacttat tgttttagct gtcctcatga atgtcttttc actacccatt
     5641 tgcttatcct gcatctctca gccttgactc cactcagttc tcttgcttag agataccacc
     5701 tttcccctga agtgttcctt ccatgtttta cggcgagatg gtttctcctc gcctggccac
     5761 tcagccttag ttgtctctgt tgtcttatag aggtctactt gaagaaggaa aaacaggggg
     5821 catggtttga ctgtcctgtg agcccttctt ccctgcctcc cccactcaca gtgacccgga
     5881 atccctcgac atggcagtct agatcattct tgaagacgaa agggcctcgt gatacgccta
     5941 tttttatagg ttaatgtcat gataataatg gtttcttaga cgtcaggtgg cacttttcgg
     6001 ggaaatgtgc gcggaacccc tatttgttta tttttctaaa tacattcaaa tatgtatccg
     6061 ctcatgagac aataaccctg ataaatgctt caataatatt gaaaaaggaa gagtatgagt
     6121 attcaacatt tccgtgtcgc ccttattccc ttttttgcgg cattttgcct tcctgttttt
     6181 gctcacccag aaacgctggt gaaagtaaaa gatgctgaag atcagttggg tgcacgagtg
     6241 ggttacatcg aactggatct caacagcggt aagatccttg agagttttcg ccccgaagaa
     6301 cgttttccaa tgatgagcac ttttaaagtt ctgctatgtg gcgcggtatt atcccgtatt
     6361 gacgccgggc aagagcaact cggtcgccgc atacactatt ctcagaatga cttggttgag
     6421 tactcaccag tcacagaaaa gcatcttacg gatggcatga cagtaagaga attatgcagt
     6481 gctgccataa ccatgagtga taacactgcg gccaacttac ttctgacaac gatcggagga
     6541 ccgaaggagc taaccgcttt tttgcacaac atgggggatc atgtaactcg ccttgatcgt
     6601 tgggaaccgg agctgaatga agccatacca aacgacgagc gtgacaccac gatgcctgta
     6661 gcaatggcaa caacgttgcg caaactatta actggcgaac tacttactct agcttcccgg
     6721 caacaattaa tagactggat ggaggcggat aaagttgcag gaccacttct gcgctcggcc
     6781 cttccggctg gctggtttat tgctgataaa tctggagccg gtgagcgtgg gtctcgcggt
     6841 atcattgcag cactggggcc agatggtaag ccctcccgta tcgtagttat ctacacgacg
     6901 gggagtcagg caactatgga tgaacgaaat agacagatcg ctgagatagg tgcctcactg
     6961 attaagcatt ggtaactgtc agaccaagtt tactcatata tactttagat tgatttaaaa
     7021 cttcattttt aatttaaaag gatctaggtg aagatccttt ttgataatct catgaccaaa
     7081 atcccttaac gtgagttttc gttccactga gcgtcagacc ccgtagaaaa gatcaaagga
     7141 tcttcttgag atcctttttt tctgcgcgta atctgctgct tgcaaacaaa aaaaccaccg
     7201 ctaccagcgg tggtttgttt gccggatcaa gagctaccaa ctctttttcc gaaggtaact
     7261 ggcttcagca gagcgcagat accaaatact gttcttctag tgtagccgta gttaggccac
     7321 cacttcaaga actctgtagc accgcctaca tacctcgctc tgctaatcct gttaccagtg
     7381 gctgctgcca gtggcgataa gtcgtgtctt accgggttgg actcaagacg atagttaccg
     7441 gataaggcgc agcggtcggg ctgaacgggg ggttcgtgca cacagcccag cttggagcga
     7501 acgacctaca ccgaactgag atacctacag cgtgagctat gagaaagcgc cacgcttccc
     7561 gaagggagaa aggcggacag gtatccggta agcggcaggg tcggaacagg agagcgcacg
     7621 agggagcttc cagggggaaa cgcctggtat ctttatagtc ctgtcgggtt tcgccacctc
     7681 tgacttgagc gtcgattttt gtgatgctcg tcaggggggc ggagcctatg gaaaaacgcc
     7741 agcaacggat gcgccgcgtg cggctgctgg agatggcgga cgcgatggat atgttctgcc
     7801 aagggttggt ttgcgcattc acagttctcc gcaagaattg attggctcca attcttggag
     7861 tggtgaatcc gttagcgagg tgccgccggc ttccattcag gtcgaggtgg cccggctcca
     7921 tgcaccgcga cgcaacgcgg ggaggcagac aaggtatagg gcggcgccta caatccatgc
     7981 caacccgttc catgtgctcg ccgaggcggc ataaatcccc gtgacgatca gcggtccaat
     8041 gatcgaagtt aggctggtaa gagccgcgag cgatccttga agctgtccct gatggtcgtc
     8101 atctacctgc ctggacagca tggcctgcaa cgcgggcatc ccgatgccgc cggaagcgag
     8161 aagaatcata atggggaagg ccatccagcc tcgcgtcggg gagctttttg caaaagccta
     8221 ggcctccaaa aaagcctcct cactacttct ggaatagctc agaggccgag gcggcctcgg
     8281 cctctgcata aataaaaaaa attagtcagc catg  
//
