# Supplementary material for: Dynamics of Neutralizing Antibody Titers in the Months After Severe Acute Respiratory Syndrome Coronavirus 2 Infection
Source: J Infect Dis. 2020 Sep 30;223(2):197–205. doi: 10.1093/infdis/jiaa618 (PMC7543487; doi:10.1093/infdis/jiaa618)
Supplement: jiaa618_suppl_Supplementary_File_2 [file jiaa618_suppl_supplementary_file_2.xlsx]

## Sheet: jiaa618_suppl_Supplementary_Fil
	sample	Participant ID	Sex	Age	Severity	Days Post-Symptom Onset	IC50	NT50	RBD IgA	RBD IgG	RBD IgM	Spike IgG
0	D75ACCF6	103C	Male	71	Asymptomatic	131	0.05	20	0.471756	1.81996	0.64629	7.92127
1	0CA2D4CB	103C	Male	71	Asymptomatic	61	0.0238882	41.8617	0.504473	2.60003	0.571084	9.41005
2	25A7121E	10C	Female	31	Symptomatic Non-Hospitalized	67	0.009936	100.644	0.502185	3.29221	1.03161	8.18999
3	1D1D9677	10C	Female	31	Symptomatic Non-Hospitalized	31	0.00791473	126.347	0.877802	3.27875	1.44098	7.92753
4	86BB2780	113C	Female	79	Asymptomatic	120	0.00384644	259.981	0.690444	8.80247	1.7739	14.443
5	CCBD6EF7	113C	Female	79	Asymptomatic	62	0.00204354	489.346	0.701881	9.54183	2.78222	14.7183
6	EEFFDE8A	117C	Female	68	Asymptomatic	99	0.00837276	119.435	1.75047	4.28267	0.481807	9.14507
7	F8138035	117C	Female	68	Asymptomatic	68	0.0066556	150.249	1.98157	4.248	0.503363	9.59078
8	D5263562	117C	Female	68	Asymptomatic	35	0.00395731	252.697	2.47655	5.11102	0.757818	10.06
9	C3F06001	11C	Male	56	Symptomatic Non-Hospitalized	55	0.00262668	380.709	1.32239	9.2357	0.988012	13.0896
10	C3D4FC41	11C	Male	56	Symptomatic Non-Hospitalized	26	0.0012332	810.899	4.38471	10.4564	1.47689	14.158
11	E3361F88	11C	Male	56	Symptomatic Non-Hospitalized	97	0.00707433	141.356	1.02988	7.0549	0.580788	12.4447
12	9EC82418	12C	Male	68	Symptomatic Non-Hospitalized	61	0.000718277	1392.22	8.09436	11.6206	2.9578	12.2304
13	79BD0F7A	12C	Male	68	Symptomatic Non-Hospitalized	152	0.00331373	301.775	6.34514	13.9347	1.63929	14.5007
14	EE87A018	12C	Male	68	Symptomatic Non-Hospitalized	91	0.00162707	614.602	6.3283	11.2927	2.62245	11.5922
15	B5EBCB0D	13	Male	54	Symptomatic Hospitalized	121	0.00260705	383.576	1.33514	9.37968	0.426008	11.3504
16	191A5833	13	Male	54	Symptomatic Hospitalized	15	0.000732678	1364.86	4.14183	11.4172	1.56277	13.7066
17	C19DB21A	13	Male	54	Symptomatic Hospitalized	65	0.00139827	715.171	1.96694	11.3867	0.683651	12.9575
18	C98C6378	13C	Male	23	Symptomatic Non-Hospitalized	74	0.0260429	38.3981	1.04083	5.20632	0.367715	7.26589
19	611F3917	13C	Male	23	Symptomatic Non-Hospitalized	32	0.0107917	92.6636	3.14543	7.50654	0.587165	9.25834
20	50BDD720	13C	Male	23	Symptomatic Non-Hospitalized	110	0.0292843	34.148	0.949681	4.66954	0.359189	6.46742
21	7959DE8D	153C	Female	38	Asymptomatic	28	0.033048	30.259	0.69086	5.71443	0.56339	8.61949
22	9730A048	153C	Female	38	Asymptomatic	64	0.05	20	0.618842	5.1064	0.494699	7.52495
23	31FA5C80	15C	Female	28	Symptomatic Non-Hospitalized	67	0.0193471	51.6875	1.5085	6.4438	0.499482	11.4316
24	C5E5DEE0	15C	Female	28	Symptomatic Non-Hospitalized	130	0.039992	25.005	1.15853	4.09277	0.416235	11.996
25	45099D7F	15C	Female	28	Symptomatic Non-Hospitalized	34	0.00709989	140.847	3.58232	7.76235	0.694048	11.425
26	E9ECA8DE	17C	Male	29	Symptomatic Non-Hospitalized	67	0.00906844	110.273	0.876138	8.23404	0.667986	10.7239
27	49CC2287	17C	Male	29	Symptomatic Non-Hospitalized	109	0.00930265	107.496	0.737647	9.03966	0.626328	12.0898
28	45DC80EB	17C	Male	29	Symptomatic Non-Hospitalized	32	0.0041823	239.103	2.7075	9.50074	0.775424	12.1469
29	B7B37750	18C	Female	43	Symptomatic Non-Hospitalized	35	0.00773183	129.335	1.11881	6.27681	0.758026	9.34611
30	23517415	18C	Female	43	Symptomatic Non-Hospitalized	104	0.0355204	28.1528	0.500175	4.11798	0.455814	7.9818
31	EBAD84C3	1C	Male	35	Symptomatic Hospitalized	26	0.00159381	627.426	9.01771	9.11639	1.5688	12.1057
32	948FA9B9	1C	Male	35	Symptomatic Hospitalized	113	0.00803439	124.465	6.33634	7.1691	0.62106	10.7411
33	3A8087A5	1C	Male	35	Symptomatic Hospitalized	61	0.00291572	342.969	7.55953	8.94034	1.12366	12.656
34	482A935E	200C	Male	60	Asymptomatic	60	0.00726637	137.62	0.728844	8.05217	0.647399	12.5196
35	37BB996C	200C	Male	60	Asymptomatic	32	0.00635905	157.256	0.934778	8.9972	0.644072	12.3979
36	12DB8682	20C	Male	30	Symptomatic Non-Hospitalized	34	0.00391317	255.547	2.6953	6.71466	0.99834	9.93272
37	EAA0308A	20C	Male	30	Symptomatic Non-Hospitalized	62	0.00549276	182.058	2.04631	6.338	0.802179	9.71915
38	B3505752	21C	Female	36	Symptomatic Non-Hospitalized	58	0.05	20	0.358011	2.96559	0.626258	6.02463
39	21902307	21C	Female	36	Symptomatic Non-Hospitalized	26	0.0165032	60.5942	0.461082	4.24965	1.00707	7.50446
40	9E669CC3	22C	Male	65	Symptomatic Non-Hospitalized	104	0.00514347	194.421	2.46788	10.0143	0.53407	11.6038
41	281BD693	22C	Male	65	Symptomatic Non-Hospitalized	28	0.00169924	588.497	6.00245	11.1183	2.07605	12.3225
42	6153F272	22C	Male	65	Symptomatic Non-Hospitalized	66	0.00323772	308.86	3.21586	10.3425	0.88709	10.7455
43	EE14F19A	23	Male	56	Symptomatic Hospitalized	19	0.000128733	7768.01	5.312	12.224	5.67764	15.5377
44	331416C9	23	Male	56	Symptomatic Hospitalized	45	0.000232975	4292.3	2.57262	12.7181	5.22411	14.7046
45	96D33AAD	23	Male	56	Symptomatic Hospitalized	120	0.00362859	275.589	1.03951	11.5679	2.53151	13.7151
46	EDD7CFC8	23	Male	56	Symptomatic Hospitalized	21	8.81307e-05	11346.8	7.23854	14.2186	5.9314	14.8883
47	5555A8C1	23	Male	56	Symptomatic Hospitalized	24	0.0001222	8183.31	7.10511	14.4076	5.70786	15.483
48	BDB764DB	23C	Female	65	Symptomatic Non-Hospitalized	26	0.0084556	118.265	0.453942	4.60395	1.93645	8.56544
49	F741505D	23C	Female	65	Symptomatic Non-Hospitalized	64	0.00772772	129.404	0.397797	4.39434	1.30034	5.96481
50	D715920D	23C	Female	65	Symptomatic Non-Hospitalized	102	0.00504248	198.315	0.399045	4.53007	1.56818	7.72984
51	7B8AFF92	24C	Female	76	Symptomatic Non-Hospitalized	68	0.00056861	1758.67	1.53934	11.531	3.63729	12.9111
52	2AD43D3B	24C	Female	76	Symptomatic Non-Hospitalized	32	0.000173571	5761.32	1.88079	11.4494	5.09033	13.7406
53	1823354D	24C	Female	76	Symptomatic Non-Hospitalized	104	0.00112451	889.276	1.78894	9.72431	2.64644	12.5993
54	775EA81A	25	Female	31	Symptomatic Hospitalized	45	0.00196092	509.964	2.45887	11.6017	2.28288	14.1247
55	90401AE1	25	Female	31	Symptomatic Hospitalized	10	0.0352307	28.3843	0.571638	1.69455	0.555696	4.47113
56	4B0E5065	25	Female	31	Symptomatic Hospitalized	18	0.000230281	4342.52	2.43024	12.876	6.67757	14.8956
57	B571AC46	25	Female	31	Symptomatic Hospitalized	22	0.000510057	1960.56	6.13886	13.1607	3.81474	14.9417
58	462D516A	25	Female	31	Symptomatic Hospitalized	12	0.00578414	172.886	1.5356	6.31136	1.52908	9.52656
59	429A1FE7	25	Female	31	Symptomatic Hospitalized	8	0.0357026	28.0092	0.604771	1.45423	0.542596	4.26976
60	D1337074	25	Female	31	Symptomatic Hospitalized	94	0.00904122	110.605	1.7633	9.36073	1.37805	13.575
61	62FA7D27	25	Female	31	Symptomatic Hospitalized	15	0.000797751	1253.52	5.30161	12.8554	3.54787	14.1052
62	C53B17AF	25C	Female	52	Symptomatic Non-Hospitalized	115	0.0154642	64.6656	2.01699	6.96685	0.823805	9.5972
63	F89B0140	25C	Female	52	Symptomatic Non-Hospitalized	48	0.00482909	207.078	2.89701	8.9577	1.69211	12.4643
64	2DFDE3C7	25C	Female	52	Symptomatic Non-Hospitalized	77	0.0113665	87.9777	2.01373	8.111	1.10883	10.4657
65	E267499B	26C	Female	26	Symptomatic Non-Hospitalized	64	0.0316209	31.6246	0.425662	3.65267	0.448951	8.2737
66	1996B4D1	26C	Female	26	Symptomatic Non-Hospitalized	28	0.0148442	67.3663	0.503641	4.86894	0.597562	10.2603
67	EEAEFD9B	2C	Male	44	Symptomatic Non-Hospitalized	48	0.0262106	38.1526	0.642409	2.4593	0.438485	5.72289
68	16AFBA79	2C	Male	44	Symptomatic Non-Hospitalized	22	0.0239172	41.8109	1.24039	2.27693	0.556736	5.30311
69	6BE52F87	2C	Male	44	Symptomatic Non-Hospitalized	139	0.0392486	25.4786	0.55424	2.18091	0.372497	5.72229
70	C82692BD	3C	Female	47	Symptomatic Non-Hospitalized	105	0.0224113	44.6204	2.50427	5.83478	0.622515	10.1094
71	803BE443	3C	Female	47	Symptomatic Non-Hospitalized	27	0.00355543	281.26	4.00348	7.74675	1.02835	11.7491
72	597BF57E	3C	Female	47	Symptomatic Non-Hospitalized	72	0.0152381	65.6249	2.89313	6.50389	0.64636	10.7348
73	A0D66F9E	4C	Female	48	Symptomatic Non-Hospitalized	31	0.00556735	179.619	5.20401	5.77755	1.23207	9.69295
74	48BAE426	4C	Female	48	Symptomatic Non-Hospitalized	63	0.00677425	147.618	3.97776	5.85588	0.603454	10.1223
75	1729101A	5C	Female	43	Symptomatic Non-Hospitalized	31	0.0384558	26.0039	0.638666	5.18155	1.32897	9.71865
76	AA918415	5C	Female	43	Symptomatic Non-Hospitalized	129	0.05	20	0.593057	5.65329	1.0452	11.6029
77	4D634A06	5C	Female	43	Symptomatic Non-Hospitalized	60	0.0404909	24.6969	0.551814	5.14359	1.24635	9.12035
78	65C28B8D	6C	Female	64	Symptomatic Hospitalized	33	0.000414516	2412.45	10.9409	12.7765	2.57781	13.9178
79	B82F21E3	6C	Female	64	Symptomatic Hospitalized	76	0.00191592	521.942	4.44404	12.6212	1.22444	13.794
80	B7BA6AC9	72C	Female	24	Asymptomatic	48	0.00495662	201.751	0.798991	9.16743	1.03674	12.577
81	C53AEB74	72C	Female	24	Asymptomatic	79	0.0209453	47.7435	0.458517	5.25593	0.437445	9.98183
82	B0CB441F	7C	Male	65	Symptomatic Non-Hospitalized	29	0.0029057	344.151	4.43178	13.0239	1.90248	13.9591
83	B60A1A68	7C	Male	65	Symptomatic Non-Hospitalized	71	0.0106627	93.785	1.38421	10.932	0.858393	11.8896
84	0401D9B0	7C	Male	65	Symptomatic Non-Hospitalized	103	0.0141503	70.6697	1.15887	9.50234	0.699316	10.7106
85	167A52E5	8C	Male	22	Symptomatic Non-Hospitalized	74	0.05	20	0.62612	2.87556	0.374715	4.87064
86	0678DAA4	8C	Male	22	Symptomatic Non-Hospitalized	29	0.0254613	39.2753	1.70986	4.1399	0.435435	5.49647
87	9FDB1F72	9C	Female	37	Symptomatic Non-Hospitalized	41	0.0161502	61.9188	0.743608	4.36896	0.523673	7.24815
88	2C1A6676	9C	Female	37	Symptomatic Non-Hospitalized	107	0.0358202	27.9172	0.61295	2.58256	0.513969	5.47367
